# Supplementary material for: Integrated Genomic and Phenotypic Characterization of an Mcr-10.1-Harboring Multidrug Resistant Escherichia coli Strain From Migratory Birds in China
Source: Transbound Emerg Dis. 2025 May 1;2025:7631217. doi: 10.1155/tbed/7631217 (PMC12061519; doi:10.1155/tbed/7631217)
Supplement: Supporting Information 2 — Table S1. Source of multidrug-resistant E. coli and statistics on resistance genes. [file 7631217.f2.xlsx]

## Sheet: Sheet1
Table S1. Source of multidrug-resistant E. coli and statistics on resistance genes
Strain ID	Bioproject_accession	Bateria	Source	Region	Year	Resistance genes
Z30	PRJNA1029772	Escherichia coli	heron Ardeidae	GuangDong	2019	mdf(A)
L3	PRJNA1029772	Escherichia coli	heron Ardeidae	GuangDong	2019	aph(3')-IIa, aadA1, aadA2, qacH, OqxA, OqxB, mef(B), mdf(A), cmlA1, qnrS1, sul3, tet(A), tet(M), dfrA12
L22	PRJNA1029772	Escherichia coli	heron Ardeidae	GuangDong	2019	mdf(A)
Z31	PRJNA1029772	Escherichia coli	heron Ardeidae	GuangDong	2019	blaTEM-1C, sitABCD, mdf(A), floR, qnrS1, tet(A), dfrA14
Z26	PRJNA1029772	Escherichia coli	heron Ardeidae	GuangDong	2019	aph(6)-Id, aph(3'')-Ib, blaTEM-1B, mdf(A), qnrS1, sul2, tet(A), dfrA14
Z25	PRJNA1029772	Escherichia coli	heron Ardeidae	GuangDong	2019	blaTEM-1C, sitABCD, mdf(A), floR, qnrS1, tet(A)_6, dfrA14
Z16	PRJNA1029772	Escherichia coli	heron Ardeidae	GuangDong	2019	blaTEM-1B, mdf(A), floR, qnrS1, sul3, tet(A), dfrA14
Z5	PRJNA1029772	Escherichia coli	heron Ardeidae	GuangDong	2019	aph(6)-Id, aph(3'')-Ib, blaTEM-1B, mdf(A), qnrS1, sul2, tet(A), dfrA14
Z2	PRJNA1029772	Escherichia coli	heron Ardeidae	GuangDong	2019	blaTEM-1C, sitABCD, mdf(A), floR, qnrS1, tet(A), dfrA14
F15	PRJNA1029772	Escherichia coli	Anatidae	GuangDong	2019	blaTEM-1C, sitABCD, mdf(A), floR, qnrS1, tet(A), dfrA14
F8	PRJNA1029772	Escherichia coli	Anatidae	GuangDong	2019	blaTEM-1C, sitABCD, mdf(A), floR, qnrS1, tet(A), dfrA14
S34	PRJNA1029772	Escherichia coli	wader Charadriiformes	GuangDong	2019	aadA1, blaOXA-10, sitABCD, mdf(A), cmlA1, floR, qnrS1, ARR-2, sul2, tet(A), dfrA14
S28	PRJNA1029772	Escherichia coli	Anatidae	GuangDong	2019	aadA1, blaOXA-10, mdf(A), cmlA1, floR, qnrS1, ARR-2, sul2, tet(A), dfrA14
S12	PRJNA1029772	Escherichia coli	wader Charadriiformes	GuangDong	2019	aph(6)-Id, aph(3'')-Ib, blaTEM-1B, sitABCD, mdf(A), qnrS1, sul2, tet(A, dfrA14
S11	PRJNA1029772	Escherichia coli	wader Charadriiformes	GuangDong	2019	blaTEM-1C, mdf(A), dfrA14
S10	PRJNA1029772	Escherichia coli	wader Charadriiformes	GuangDong	2019	blaTEM-1C, sitABCD, mdf(A), floR, qnrS1, tet(A), dfrA14
dc308	PRJNA1029772	Escherichia coli	Chinese pond-heron Ardeola bacchus	JiangXi	2018	aac(3)-IId, aadA2b, blaTEM-1B, qacH, fosA5, mdf(A), floR, sul2, sul3, tet(A), tet(M), dfrA12
dc303	PRJNA1029772	Escherichia coli	Chinese pond-heron Ardeola bacchus	JiangXi	2018	mdf(A)
dc296	PRJNA1029772	Escherichia coli	Chinese pond-heron Ardeola bacchus	JiangXi	2018	aph(6)-Id, aph(3'')-Ib, sitABCD, mdf(A), floR, sul2, tet(A), dfrA17
dc284	PRJNA1029772	Escherichia coli	Chinese pond-heron Ardeola bacchus	JiangXi	2018	mdf(A)
dc245	PRJNA1029772	Escherichia coli	Schrenck's bittern Ixobrychus eurhythmus	JiangXi	2018	mdf(A)
dc240	PRJNA1029772	Escherichia coli	Schrenck's bittern Ixobrychus eurhythmus	JiangXi	2018	mdf(A)
dc239	PRJNA1029772	Escherichia coli	Chinese pond-heron Ardeola bacchus	JiangXi	2018	mdf(A)
dc171	PRJNA1029772	Escherichia coli	Cattle Egret Bubulcus ibis	JiangXi	2018	mdf(A)
dc169	PRJNA1029772	Escherichia coli	night heron Ardeidae	JiangXi	2018	aph(6)-Id, aph(3'')-Ib, blaTEM-1A, sitABCD, mdf(A), floR, qnrS1, sul2, tet(A), dfrA14
dc162	PRJNA1029772	Escherichia coli	Black Bittern Ixobrychus flavicollis	JiangXi	2018	aph(6)-Id, aph(3'')-Ib, blaTEM-1A, sitABCD, mdf(A), floR, qnrS1, sul2, tet(A), dfrA14
dc132	PRJNA1029772	Escherichia coli	Chinese pond-heron Ardeola bacchus	JiangXi	2018	aac(3)-IId, aadA2b, blaTEM-1B, qacH, fosA5, mdf(A), floR, sul2, sul3, tet(A), tet(M), dfrA12
dc114	PRJNA1029772	Escherichia coli	Black Bittern Ixobrychus flavicollis	JiangXi	2018	aph(6)-I, aph(3')-IIa, aadA1, aadA16, aph(3'')-Ib, blaOXA-10, blaTEM-1C, sitABCD, OqxA, OqxB, mdf(A), cmlA1, floR, qnrS1, ARR-2, sul2, tet(A), dfrA27, dfrA14
dc107	PRJNA1029772	Escherichia coli	Black Bittern Ixobrychus flavicollis	JiangXi	2018	mdf(A)
dc106	PRJNA1029772	Escherichia coli	Chinese pond-heron Ardeola bacchus	JiangXi	2018	lsa(A)， mdf(A)
dc70	PRJNA1029772	Escherichia coli	Chinese pond-heron Ardeola bacchus	JiangXi	2018	aph(6)-Id, aac(3)-IId, aadA1, aadA2, aadA22, aph(3')-Ia, aph(3'')-Ib, blaTEM-1B, qacH, sitABCD, OqxA, OqxB, erm(42), mef(B), mph(A), mdf(A), cmlA1, floR, sul2, sul3, tet(B), tet(M), dfrA12
dc60	PRJNA1029772	Escherichia coli	Chinese pond-heron Ardeola bacchus	JiangXi	2018	aadA2, blaTEM-1B, sitABCD, mdf(A), qnrS1, sul3, tet(A), dfrA12
dc59	PRJNA1029772	Escherichia coli	Striated Heron Butorides striatus	JiangXi	2018	mdf(A)
dc58	PRJNA1029772	Escherichia coli	Chinese pond-heron Ardeola bacchus	JiangXi	2018	mdf(A)
YO_55	PRJNA1029772	Escherichia coli	Relict Gull Larus relictus	the Nei Monggol Autonomous Region	2019	aph(6)-Id, aph(3'')-Ib, blaTEM-1B, mdf(A) qnrS1, sul2, tet(A), dfrA14
YO_31	PRJNA1029772	Escherichia coli	Relict Gull Larus relictus	the Nei Monggol Autonomous Region	2019	mdf(A)
YO_11	PRJNA1029772	Escherichia coli	Relict Gull Larus relictus	the Nei Monggol Autonomous Region	2019	aph(6)-Id, aph(3'')-Ib, blaTEM-1B, mdf(A), qnrS1, sul2, tet(A), dfrA14
YO_9	PRJNA1029772	Escherichia coli	Relict Gull Larus relictus	the Nei Monggol Autonomous Region	2019	aph(6)-Id, aph(3'')-Ib, blaTEM-1B, mdf(A), qnrS1, sul2, tet(A), dfrA14
YO_7	PRJNA1029772	Escherichia coli	Relict Gull Larus relictus	the Nei Monggol Autonomous Region	2019	aph(6)-Id, aph(3'')-Ib, blaTEM-1B, mdf(A), qnrS1, sul2, tet(A), dfrA14
YO_5	PRJNA1029772	Escherichia coli	Relict Gull Larus relictus	the Nei Monggol Autonomous Region	2019	aph(6)-Id, aph(3'')-Ib, blaTEM-1B, mdf(A), qnrS1, sul2, tet(A), dfrA14
YO_3	PRJNA1029772	Escherichia coli	Relict Gull Larus relictus	the Nei Monggol Autonomous Region	2019	blaCTX-M-1, mdf(A)
NMJ7	PRJNA1029772	Escherichia coli	Swan Cygnus sp.	the Nei Monggol Autonomous Region	2019	aph(6)-Id, aph(3'')-Ib, blaTEM-1B, blaLAP-2, mdf(A), qnrS1, sul2, tet(A), dfrA14
NMJ6	PRJNA1029772	Escherichia coli	Swan Cygnus sp.	the Nei Monggol Autonomous Region	2019	aph(6)-Id, aph(3'')-Ib, blaTEM-1B, mdf(A), qnrS1, sul2, tet(A), dfrA14
NMJ1	PRJNA1029772	Escherichia coli	Swan Cygnus sp.	the Nei Monggol Autonomous Region	2019	aadA1, blaOXA-10, sitABCD, mdf(A), cmlA1, floR, qnrS1, ARR-2, tet(A), tet(A), dfrA14
NMB6	PRJNA1029772	Escherichia coli	Relict Gull Larus relictus	the Nei Monggol Autonomous Region	2019	aph(6)-Id, aadA1, aph(3'')-Ib, blaOXA-10, blaTEM-1A, mdf(A), cmlA1, floR, qnrS1, ARR-2, sul2, tet(A), dfrA14
NMB15	PRJNA1029772	Escherichia coli	Shelduck Tadorna sp.	the Nei Monggol Autonomous Region	2019	aph(6)-Id, aph(3'')-Ib, blaTEM-1B, sitABCD, mdf(A), sul2, tet(A), dfrA14
NM5	PRJNA1029772	Escherichia coli	White Stork Ciconia ciconia	the Nei Monggol Autonomous Region	2019	mdf(A)
G84	PRJNA1029772	Escherichia coli	Pochard Aythya ferina	JiangXi	2017	mdf(A)
G83	PRJNA1029772	Escherichia coli	Pochard Aythya ferina	JiangXi	2017	mdf(A)
G66	PRJNA1029772	Escherichia coli	Shoveller Spatula clypeata	JiangXi	2017	mdf(A)
G44	PRJNA1029772	Escherichia coli	Wing duck	JiangXi	2017	blaTEM-1B, mdf(A), qnrS1, tet(A), dfrA14
P42	PRJNA1029772	Escherichia coli	Anatidae	JiangXi	2017	aph(6)-Id, aac(3)-IId, aadA5, aph(3'')-Ib, blaTEM-1B, qacE, sitABCD, mph(A), mdf(A), sul1, sul2, tet(A), dfrA17
P41	PRJNA1029772	Escherichia coli	Anatidae	JiangXi	2017	aph(6)-Id, aph(3'')-Ib, blaTEM-1B, sitABCD, mdf(A), sul2, tet(A), dfrA14
P18	PRJNA1029772	Escherichia coli	Anatidae	JiangXi	2017	aadA1, blaOXA-10, blaTEM-1A, sitABCD, mdf(A), cmlA1, floR, qnrS1, ARR-2, tet(A), dfrA14
ZQ41_2	PRJNA1029772	Escherichia coli	heron Ardeidae	GuangDong	2018	aadA5, blaTEM-1B, blaCTX-M-55, blaLAP-2, sitABCD, mdf(A), floR, qnrS1, sul2, tet(A), dfrA17
ZQ23	PRJNA1029772	Escherichia coli	heron Ardeidae	GuangDong	2018	aph(6)-Id, aph(4)-Ia, aac(6')-Ib-cr, aph(3'')-Ib, aac(3)-IV, blaOXA-1, blaCTX-M-6, qacE, mdf(A), catB3, floR, qnrS1, ARR-3, sul1, sul2, tet(A), dfrA14
ZQ22	PRJNA1029772	Escherichia coli	heron Ardeidae	GuangDong	2018	aadA5, blaTEM-1B, blaCTX-M-55, blaLAP-2, sitABCD, mdf(A), floR, qnrS1, sul2, tet(A), dfrA17
ZQ19	PRJNA1029772	Escherichia coli	heron Ardeidae	GuangDong	2018	aph(6)-Id, aadA5, aph(3'')-Ib, blaTEM-1B, blaCTX-M-55, sitABCD, mdf(A), floR, catA1, sul2, tet(A), tet(B), dfrA17
ZQ15	PRJNA1029772	Escherichia coli	heron Ardeidae	GuangDong	2018	aadA1, aadA5, blaOXA-10, mdf(A), cmlA1, qnrS1, ARR-2, sul2, tet(A), dfrA17, dfrA14
ZQ14	PRJNA1029772	Escherichia coli	heron Ardeidae	GuangDong	2018	aadA2, aph(6)-Id, aadA1, aph(3'')-Ib, blaTEM-1A, mdf(A), cmlA1, floR, qnrS1, sul2, sul3, tet(A), dfrA12
ZQ13	PRJNA1029772	Escherichia coli	heron Ardeidae	GuangDong	2018	aadA1, aadA2, blaTEM-1B, qacH, mdf(A), cmlA1, floR, tet(A), tet(M), dfrA12
ZQ5	PRJNA1029772	Escherichia coli	heron Ardeidae	GuangDong	2018	aph(3')-IIa, aph(3')-Ia, aadA1, rmtB, blaOXA-10, blaTEM-1B, cfr, mdf(A), cmlA1, floR, qnrS1, ARR-2, sul2, tet(A), dfrA14
D17	PRJNA1029772	Escherichia coli	Red-crowned Crane Grus japonensis	GuangDong	2018	mdf(A)
D13	PRJNA1029772	Escherichia coli	Red-crowned Crane Grus japonensis	GuangDong	2018	blaTEM-1B, mdf(A), qnrS13, sul2, tet(A), dfrA14
D12	PRJNA1029772	Escherichia coli	Red-crowned Crane Grus japonensis	GuangDong	2018	aph(3')-IIa, aac(3)-IId, aadA1, aadA16, blaCTX-M-64, blaOXA-10, blaTEM-1B, qacE, OqxA, OqxB, mph(A), mdf(A), cmlA1, floR, ARR-2, ARR-3, sul1, sul2, tet(A), dfrA27, dfrA14
GN43_1	PRJNA1029772	Escherichia coli	night heron Ardeidae	GuangXi	2017	aph(6)-Id, aac(3)-IId, aadA5, aph(3'')-Ib, blaCTX-M-14, qacE, sitABCD, erm(B), mph(A), mdf(A), floR, sul1, sul2, tet(A), dfrA17
GN68	PRJNA1029772	Escherichia coli	night heron Ardeidae	GuangXi	2017	aadA1, blaOXA-10, blaTEM-1, mdf(A), cmlA1, floR, qnrS1, ARR-2, tet(A), dfrA14
GN67	PRJNA1029772	Escherichia coli	night heron Ardeidae	GuangXi	2017	aadA1, blaOXA-10, mdf(A), cmlA1, qnrS1, ARR-2, sul2, tet(A), dfrA14
GN65	PRJNA1029772	Escherichia coli	night heron Ardeidae	GuangXi	2017	aph(6)-Id, aph(3'')-Ib, blaTEM-1B, mdf(A), qnrS1, sul2, tet(A), dfrA14
GN64	PRJNA1029772	Escherichia coli	night heron Ardeidae	GuangXi	2017	aph(6)-Id, aph(3'')-Ib, blaTEM-1A, mdf(A), floR, qnrS1, sul2, tet(A), dfrA14
GN57	PRJNA1029772	Escherichia coli	night heron Ardeidae	GuangXi	2017	aph(6)-Id, aph(3'')-Ib, blaTEM-1B, blaLAP-2, mdf(A), qnrS1, sul2, tet(A), dfrA14
GN49	PRJNA1029772	Escherichia coli	night heron Ardeidae	GuangXi	2017	aadA1b, qacE, mdf(A), floR, qnrS1, sul1, sul2, tet(A)
GN46	PRJNA1029772	Escherichia coli	night heron Ardeidae	GuangXi	2017	aph(6)-Id, aph(3'')-Ib, blaTEM-1B, blaLAP-2, mdf(A), floR, qnrS1, sul2, tet(A), dfrA14
GN40	PRJNA1029772	Escherichia coli	night heron Ardeidae	GuangXi	2017	aadA5, mdf(A), qnrS1, sul2, tet(A), dfrA17
GN31	PRJNA1029772	Escherichia coli	night heron Ardeidae	GuangXi	2017	aadA1, blaOXA-10, mdf(A), cmlA1, floR, qnrS1, ARR-2, tet(A), dfrA14
GN29	PRJNA1029772	Escherichia coli	night heron Ardeidae	GuangXi	2017	aadA1, blaOXA-10, mdf(A), cmlA1, floR, qnrS1, ARR-2, tet(A), dfrA14
GN27	PRJNA1029772	Escherichia coli	night heron Ardeidae	GuangXi	2017	aph(6)-Id, aph(3')-Ia, aph(4)-Ia, aph(3'')-Ib, aac(3)-IV, aadA2b, blaOXA-10, blaTEM-1B, blaCTX-M-65, qacH, mef(B), lnu(F), mdf(A), cmlA1, floR, qnrS1, ARR-2, sul3, tet(A), dfrA14
GN26	PRJNA1029772	Escherichia coli	night heron Ardeidae	GuangXi	2017	aadA1, aadA2b, blaOXA-10, blaCARB-2, qacH, mef(B), mdf(A), cmlA1, floR, qnrS1, ARR-2, sul2, sul3, tet(A), dfrA14, dfrA16
GN25	PRJNA1029772	Escherichia coli	night heron Ardeidae	GuangXi	2017	aadA2, aph(6)-Id, aadA, aph(3'')-Ib, blaTEM-1B, mcr-10_1, qacH, mdf(A), cmlA1, sul3, tet(A), dfrA12
GN24	PRJNA1029772	Escherichia coli	night heron Ardeidae	GuangXi	2017	aph(6)-Id, aph(3'')-Ib, blaTEM-1A, mdf(A), floR, sul2, dfrA14
GN23	PRJNA1029772	Escherichia coli	night heron Ardeidae	GuangXi	2017	aac(3)-IId, aadA1, aadA2, blaTEM-1B, qacH, sitABCD, mef(B), mph(A), mdf(A), cmlA1, sul3, tet(A), dfrA12
GN16	PRJNA1029772	Escherichia coli	night heron Ardeidae	GuangXi	2017	aph(6)-Id, aph(3')-Ia, aadA1, aph(4)-Ia, aph(3'')-Ib, aac(3)-IV, aadA2b, blaOXA-10, blaTEM-1B, blaCTX-M-65, qacE, qacH, sitABCD, lnu(F), mdf(A), cmlA1, floR, qnrS1, ARR-2, sul3, tet(A), dfrA1, dfrA14
GN11	PRJNA1029772	Escherichia coli	night heron Ardeidae	GuangXi	2017	aadA1, aadA2b, blaTEM-1C, qacH, sitABCD, mdf(A), cmlA1, floR, sul2, tet(A), dfrA14
GN5	PRJNA1029772	Escherichia coli	night heron Ardeidae	GuangXi	2017	aph(6)-Id, aadA1, aadA2, aph(3'')-Ib, blaTEM-1B, qacH, mph(A), mdf(A), cmlA1, floR, sul3, tet(A), tet(M), dfrA12
GN4	PRJNA1029772	Escherichia coli	night heron Ardeidae	GuangXi	2017	aph(6)-Id, aadA1, aadA2, aph(3'')-Ib, blaTEM-1B, qacH, mph(A), mdf(A), cmlA1, floR, sul3, tet(A), tet(M), dfrA12
GN3	PRJNA1029772	Escherichia coli	night heron Ardeidae	GuangXi	2017	aph(6)-Id, aadA1, aph(3'')-Ib, aac(3)-VIa, sitABCD, mdf(A), floR, qnrS1, sul2, tet(B)
GN1	PRJNA1029772	Escherichia coli	night heron Ardeidae	GuangXi	2017	aadA1, blaOXA-10, mdf(A), cmlA1, floR, qnrS1, ARR-2, tet(A), tet(A), dfrA14
